# Supplementary material for: Cytotoxic Polyhydroxylated Oleanane Triterpenoids from Cissampelos pareira var. hirsuta
Source: Molecules. 2022 Feb 10;27(4):1183. doi: 10.3390/molecules27041183 (PMC8876210; doi:10.3390/molecules27041183)
Supplement: Supplementary file 1 [file molecules-27-01183-s001.zip]

Archive with 1 entries (1 files):
- molecules-1572209-supplementary.pdf
